# Supplementary material for: Antimicrobial Peptides as Potential Antiviral Factors in Insect Antiviral Immune Response
Source: Front Immunol. 2020 Sep 2;11:2030. doi: 10.3389/fimmu.2020.02030 (PMC7492552; doi:10.3389/fimmu.2020.02030)
Supplement: Supplementary File 2 — Antiviral activity prediction of Bomanins, Daishos, and Listericin in Drosophila. [file Table_2.XLSX]

## Sheet: Sheet1
Bomanins (Boms)	Gene ID	peptide ID		Precursor				Actual or Predicted Mature Peptide Sequence
short-form Boms			Prediction	AVP	Non.AVP		Prediction	AVP	Non.AVP
IM1(BomS1)	CG18108	NP_611319.1	AVP	0.698	0.302		AVP	0.716	0.284
IM2(BomS2)	CG18106	NP_725776.1	Non-AVP	0.466	0.534		Non-AVP	0.266	0.734
IM3(BomS3)	CG16844	NP_001286569.1	Non-AVP	0	1		Non-AVP	0	1
CG18107(BomS4)	CG18107	NP_663309.1	AVP	0.982	0.018		AVP	0.85	0.15
CG15065(BomS5)	CG15065	NP_652366.1	AVP	0.994	0.006		Non-AVP	0.306	0.694
CG15068(BomS6)	CG15068	NP_788402.1	AVP	0.506	0.494		AVP	0.906	0.094
Tailed Boms
BomT1	CG43202	NP_001246405.1	Non-AVP	0	1		AVP	0.654	0.346
BomT2	CG16836	NP_652367.1	Non-AVP	0.27	0.73		Non-AVP	0	1
BomT3	CG5778	NP_651008.1	Non-AVP	0.326	0.674		Non-AVP	0.004	0.996
Bicipital Boms
BomBc1	CG15066	NP_611318.2	AVP	0.994	0.006		Non-AVP	0	1
BomBc2	CG15067	NP_611320.2	AVP	0.64	0.36		AVP	0.508	0.492
BomBc3	CG5791	NP_652235.1	Non-AVP	0.004	0.996		Non-AVP	0.272	0.728
Daisho
Daisho1(IM4)	CG15231	NP_001286648.1	Non-AVP	0.004	0.996		Non-AVP	0	1
Daisho2(IM14)	CG33990	NP_001033962.1	AVP	0.678	0.322		Non-AVP	0.07	0.93
Listericin	CG9080	NP_610650.1	AVP	0.972	0.028		AVP	0.63	0.37
